# Supplementary material for: Impaired LEF1 Activation Accelerates iPSC-Derived Keratinocytes Differentiation in Hutchinson-Gilford Progeria Syndrome
Source: Int J Mol Sci. 2022 May 14;23(10):5499. doi: 10.3390/ijms23105499 (PMC9141373; doi:10.3390/ijms23105499)
Supplement: Supplementary file 1 [file ijms-23-05499-s001.zip]

Archive with 1 entries (1 files):
- ijms-1683297-supplementary.pdf
